# Supplementary material for: Better together: Service user and delivery staff experiences of the SPACES physical activity intervention for people with severe mental illness - a qualitative study of a feasibility trial
Source: Ment Health Phys Act. Author manuscript; Available in PMC 2025 Dec 4. (PMC7618440; doi:10.1016/j.mhpa.2025.100717)
Supplement: Supplementary Material [file EMS210840-supplement-Supplementary_Material.zip]

Archive with 4 entries (4 files):
- 1-s2.0-S1755296625000481-mmc1.docx
- 1-s2.0-S1755296625000481-mmc3.docx
- 1-s2.0-S1755296625000481-mmc4.pdf
- 1-s2.0-S1755296625000481-mmc2.docx
